# Supplementary material for: Home rehabilitation supported by a wearable soft-robotic device for improving hand function in older adults: A pilot randomized controlled trial
Source: PLoS One. 2019 Aug 6;14(8):e0220544. doi: 10.1371/journal.pone.0220544 (PMC6684161; doi:10.1371/journal.pone.0220544)
Supplement: S1 Dataset — (XLSX) [file pone.0220544.s002.xlsx]

## Sheet: Sheet1
	Assistive group		Therapeutic group		Control group
	Pre	Post	Pre	Post	Pre	Post
Handgrip strength	16.3 ± 1.5	18.1 ± 1.5	12.4 ± 1.1	15.4 ± 1.2	16.9 ± 1.5	16.6 ± 1.5
Pinch grip thumb-index finger	3.5 ± 0.3	3.7 ± 0.3	3.0 ± 0.3	3.4 ± 0.3	3.3 ± 0.3	3.5 ± 0.3
Pinch grip thumb-middle finger	3.1 ± 0.3	3.1 ± 0.3	2.5 ± 0.3	2.9 ± 0.3	2.5 ± 0.3	2.8 ± 0.3
Box and Blocks test (BBT)	43.2 ± 2.8	46.8 ± 2.9	42.9 ± 2.9	45.4 ± 3.0	43.9 ± 2.7	46.5 ± 2.7
JTHFT - Writingb	23.1 ± 1.1	22.2 ± 1.1	18.9 (14.5-38.0)	15.7 (12.3-32.8)	21.3 ± 1.1	18.7 ± 1.1
JTHFT - Card turning	11.3 ± 1.1	8.8 ± 1.1	12.2 ± 1.1	9.3 ± 1.1	10.3 ± 1.1	8.4 ± 1.1
JTHFT - Small, common objects	10.5 (8.4-21.0)	9.6 (7.3-12.5)	13.2 ± 1.1	11.4 ± 1.1	12.1 ± 1.1	10.8 ± 1.1
JTHFT - Simulated feeding	11.9 (8.8-16.5)	10.0 (8.5-14.5)	12.7 ± 1.1	11.7 ± 1.1	10.2 (7.7-15.0)b	10.2 (7.8-14.1)
JTHFT - Checkers	10.1 ± 1.2	9.7 ± 1.2	10.0 ± 1.1	8.3 ± 1.1	8.0 ± 1.1	7.6 ± 1.1
JTHFT - Large, light objects	6.6 (5.2-8.7)	5.4 (3.9-7.1)	7.2 ± 1.1	6.4 ± 1.1	6.9 ± 1.1	6.2 ± 1.1
JTHFT - Large, heavy objects	7.9 ± 1.1	6.1 ± 1.1	7.7 ± 1.1	6.2 ± 1.1	7.6 ± 1.1	6.6 ± 1.1
JTHFT - Total performance timeb	80.7 ± 1.1	70.0 ± 1.1	82.9 ± 1.1	71.8 ± 1.1	73.6 ± 1.1	66.3 ± 1.1
JTHFT - Total performance time – without subtask writing	55.8 (45.0-94.2)	46.2 (35.3-62.2)	64.6 ± 1.1	54.6 ± 1.1	52.0 (39.4-71.8)	47.5 (37.2-67.5)
System Usability Scale (SUS)		77 ± 3		69 ± 3
Use time		45 ± 12		21 ± 7
	aNormally distributed data is represented as mean ± SEM and data not following the normal distribution is represented as median (interquartile range);
	bMissing data of 5 participants in the assistive group, 6 in the therapeutic group and 7 in the control group because they were not able to perform the writing task
